# Supplementary material for: “When in Doubt, Change It out”: A Case-Based Simulation for Pediatric Residents Caring for Hospitalized Tracheostomy-Dependent Children
Source: MedEdPORTAL. 2020 Oct 1;16:10994. doi: 10.15766/mep_2374-8265.10994 (PMC7528672; doi:10.15766/mep_2374-8265.10994)
Supplement: Supplementary file 1 — Simulation Case 1 Template.docxSimulation Case 2 Template.docxSimulation Case 3 Template.docxAssessment Score Sheet.docxCase Scenario Visual Cards.docxSimulation Feedback Tool.docx [file mep_2374-8265.10994-s001.zip]

Archive with 7 entries (7 files):
- A. Simulation Case 1 Template.docx
- B. Simulation Case 2 Template.docx
- C. Simulation Case 3 Template.docx
- D. Assessment Score Sheet.docx
- E. Case Scenario Visual Cards.docx
- F. Simulation Feedback Tool.docx
- _Educational_Summary_Report_10994.pdf
